# Supplementary material for: Microencapsulation of Cyclocarya paliurus (Batal.) Iljinskaja Extracts: A Promising Technique to Protect Phenolic Compounds and Antioxidant Capacities
Source: Foods. 2021 Nov 24;10(12):2910. doi: 10.3390/foods10122910 (PMC8700588; doi:10.3390/foods10122910)
Supplement: Supplementary file 1 [file foods-10-02910-s001.zip]

Archive with 1 entries (1 files):
- foods-1461950-supplementary.pdf
